# Supplementary material for: Phytochemical Profile and Selective Anticancer Activity of Parietaria judaica L. Extracts
Source: Molecules. 2025 Jun 25;30(13):2739. doi: 10.3390/molecules30132739 (PMC12251272; doi:10.3390/molecules30132739)
Supplement: Supplementary file 1 [file molecules-30-02739-s001.zip]

Archive with 1 entries (1 files):
- molecules-3651938-supplementary.pdf
